# Supplementary material for: Novel Echarate Virus Variant Isolated from Patient with Febrile Illness, Chanchamayo, Peru
Source: Emerg Infect Dis. 2023 Sep;29(9):1908–12. doi: 10.3201/eid2909.230374 (PMC10461681; doi:10.3201/eid2909.230374)
Supplement: Appendix 1 — Pairwise distance matrix of genomes in a study of novel Echarate virus variant isolated from patient with febrile illness, Chanchamayo, Peru. [file 23-0374-Techapp-s1.xlsx]

## Sheet: Appendix 1
Article DOI: https://doi.org/10.3201/eid2909.230374
EID cannot ensure accessibility for supplementary materials supplied by authors. Readers who have difficulty accessing supplementary content should contact the authors for assistance.
Novel Echarate Virus Variant Isolated from Patient with Febrile Illness, Chanchamayo, Peru
Appendix 1
Appendix 1 Table. Pairwise distance matrix using MEGA X and p-distance for sequences of the (a) polymerase, (b) glycoprotein precursor, (c) nucleocapsid and (d) non-structural genes of Candriu complex phleboviruses and the FPJ01304. The upper-right matrix presents the genetic distances between amino acids alignments and the lower-left between nucleotides alignments
a) Polymerase (RdRp)
	FPJ 01304	ECHV	ALEV	ARQV	MLOV	ITAV	MCRV	MRMBV	NIQV	SRNV	TUAV	ORXV	JCNV	CDUV	TRAV
FPJ01304		0.0299902	0.242871	0.199607	0.20059	0.203048	0.202065	0.201082	0.244838	0.202557	0.155851	0.195674	0.202065	0.202557	0.245821
Echarate_virus	0.168797		0.244838	0.199115	0.200098	0.202557	0.202065	0.201082	0.249263	0.204523	0.156834	0.196165	0.202065	0.20354	0.249263
Alenquer_virus	0.311046	0.311701		0.255654	0.258112	0.254179	0.258112	0.258112	0.236971	0.264012	0.241396	0.262537	0.259095	0.257129	0.23943
Ariquemes_virus	0.277778	0.282366	0.315306		0.0339233	0.0609636	0.0688299	0.0683382	0.264995	0.06588	0.205015	0.0904621	0.0688299	0.0678466	0.268928
Maldonado_virus	0.283186	0.283514	0.314979	0.155851		0.0634218	0.0693215	0.0663717	0.268928	0.0639135	0.204523	0.0889872	0.0678466	0.0688299	0.268437
Itaituba_virus	0.283677	0.283186	0.311209	0.207965	0.204195		0.0575221	0.0560472	0.267453	0.0585054	0.207965	0.0909538	0.0560472	0.0555556	0.274336
Mucura_virus	0.292363	0.287119	0.310882	0.206326	0.21157	0.204359		0.0152409	0.262045	0.0368732	0.204031	0.0953786	0.0152409	0.0142576	0.267453
Morumbi_virus	0.284005	0.283841	0.312684	0.21157	0.212717	0.201409	0.100459		0.261554	0.0353982	0.203048	0.0904621	0.00639135	0.0147493	0.267945
Nique_virus	0.306785	0.309898	0.294985	0.322026	0.3235	0.318912	0.320059	0.319895		0.269912	0.237955	0.264503	0.261554	0.262537	0.0924287
Serra_Norte_virus	0.279908	0.278761	0.312193	0.205179	0.205506	0.20272	0.183219	0.178466	0.314815		0.207473	0.0953786	0.0363815	0.0349066	0.270895
Turuna_virus	0.25844	0.264503	0.303999	0.281875	0.286136	0.280564	0.28335	0.281711	0.301868	0.282203		0.209931	0.204523	0.205506	0.245329
Oriximina_virus	0.285972	0.276958	0.317929	0.221403	0.226811	0.228777	0.228777	0.226483	0.316454	0.229269	0.28843		0.0919371	0.0943953	0.267945
Jacunda_Virus	0.286791	0.284005	0.31252	0.210751	0.212225	0.203704	0.102917	0.0429367	0.319731	0.178466	0.282858	0.228122		0.013766	0.267945
Candiru_virus	0.283514	0.284005	0.309243	0.207473	0.204687	0.204851	0.102098	0.102262	0.315143	0.183219	0.279089	0.226319	0.104556		0.268437
Tres_Almendras_virus	0.307112	0.308587	0.296952	0.318912	0.314159	0.317929	0.311046	0.311537	0.220256	0.316126	0.303343	0.321534	0.311865	0.310882
b) Glicoprotein Precursor (GP)
	FPJ 01304	ECHV	ALEV	ARQV	MLOV	ITAV	MCRV	MRMBV	NIQV	SRNV	TUAV	ORXV	JCNV	CDUV	TRAV
FPJ01304		0.134735	0.465732	0.461059	0.471184	0.470405	0.470405	0.450156	0.471184	0.471184	0.456386	0.458723	0.457944	0.44081	0.46028
Echarate_virus	0.236964		0.457165	0.451713	0.46729	0.472741	0.468069	0.443925	0.461838	0.469626	0.443146	0.453271	0.46028	0.441589	0.453271
Alenquer_virus	0.424109	0.411461		0.377726	0.41433	0.415109	0.383178	0.379283	0.339564	0.409657	0.357477	0.393302	0.39486	0.365265	0.341121
Ariquemes_virus	0.427723	0.416624	0.367579		0.390187	0.386293	0.390187	0.121495	0.373832	0.395639	0.343458	0.38162	0.379283	0.36838	0.369938
Maldonado_virus	0.432628	0.43366	0.392359	0.394166		0.11215	0.354361	0.393302	0.417445	0.140187	0.388629	0.337227	0.341121	0.397196	0.419782
Itaituba_virus	0.43237	0.432112	0.387971	0.380227	0.233867		0.345016	0.394081	0.420561	0.114486	0.383956	0.337227	0.332555	0.406542	0.425234
Mucura_virus	0.419979	0.417914	0.375581	0.376097	0.347703	0.347186		0.391745	0.401869	0.345016	0.359813	0.271807	0.265576	0.385514	0.390966
Morumbi_virus	0.422303	0.414559	0.368869	0.230511	0.385132	0.382808	0.375839		0.382399	0.398754	0.327882	0.385514	0.383178	0.358255	0.378505
Nique_virus	0.424626	0.420754	0.353123	0.367062	0.397264	0.398296	0.389262	0.377388		0.419782	0.364486	0.393302	0.396417	0.375389	0.13162
Serra_Norte_virus	0.434951	0.435209	0.387713	0.384874	0.24729	0.235157	0.347703	0.385132	0.392876		0.387072	0.323209	0.330218	0.403427	0.417445
Turuna_virus	0.420754	0.40888	0.354156	0.343831	0.386164	0.390294	0.363449	0.35493	0.366546	0.391327		0.373053	0.36838	0.362928	0.363707
Oriximina_virus	0.427465	0.429272	0.383067	0.376871	0.360609	0.348477	0.320341	0.375323	0.390036	0.347445	0.376097		0.1581	0.38162	0.388629
Jacunda_Virus	0.417398	0.423593	0.382292	0.383583	0.35364	0.347445	0.305627	0.385648	0.390552	0.348993	0.375581	0.257357		0.388629	0.396417
Candiru_virus	0.41301	0.407589	0.372999	0.367321	0.392876	0.391327	0.384099	0.364997	0.374032	0.390294	0.358286	0.375581	0.375581		0.371495
Tres_Almendras_virus	0.416882	0.422819	0.356737	0.381002	0.403975	0.412235	0.381002	0.375065	0.245741	0.40475	0.376355	0.396748	0.390811	0.378936
c) Nucleoprotein (N)
	FPJ 01304	ECHV	ALEV	ARQV	MLOV	ITAV	MCRV	MRMBV	NIQV	SRNV	TUAV	ORXV	JCNV	CDUV	TRAV
FPJ01304		0	0.148936	0.165957	0.174468	0.170213	0.178723	0.178723	0.131915	0.178723	0.110638	0.195745	0.178723	0.182979	0.123404
Echarate_virus	0.0761636		0.148936	0.165957	0.174468	0.170213	0.178723	0.178723	0.131915	0.178723	0.110638	0.195745	0.178723	0.182979	0.123404
Alenquer_virus	0.260931	0.269394		0.217021	0.217021	0.212766	0.221277	0.221277	0.110638	0.221277	0.170213	0.217021	0.221277	0.225532	0.106383
Ariquemes_virus	0.251058	0.25952	0.303244		0.00851064	0.0212766	0.0297872	0.0297872	0.182979	0.0297872	0.191489	0.0893617	0.0297872	0.0340426	0.191489
Maldonado_virus	0.266573	0.279267	0.299013	0.108604		0.0212766	0.0297872	0.0297872	0.187234	0.0297872	0.195745	0.093617	0.0297872	0.0340426	0.195745
Itaituba_virus	0.275035	0.275035	0.293371	0.166432	0.172073		0.012766	0.012766	0.182979	0.012766	0.182979	0.093617	0.012766	0.0170213	0.191489
Mucura_virus	0.279267	0.291961	0.294781	0.169252	0.167842	0.139633		0	0.191489	0	0.187234	0.093617	0	0.00425532	0.2
Morumbi_virus	0.276446	0.286319	0.293371	0.159379	0.159379	0.133992	0.0239774		0.191489	0	0.187234	0.093617	0	0.00425532	0.2
Nique_virus	0.252468	0.25811	0.228491	0.25952	0.280677	0.279267	0.293371	0.28914		0.191489	0.131915	0.191489	0.191489	0.195745	0.0382979
Serra_Norte_virus	0.272214	0.284908	0.280677	0.172073	0.167842	0.131171	0.135402	0.12976	0.275035		0.187234	0.093617	0	0.00425532	0.2
Turuna_virus	0.234133	0.22567	0.269394	0.286319	0.282087	0.286319	0.262341	0.255289	0.2567	0.276446		0.195745	0.187234	0.191489	0.131915
Oriximina_virus	0.265162	0.277856	0.291961	0.191819	0.203103	0.204513	0.205924	0.196051	0.296192	0.197461	0.273625		0.093617	0.0978723	0.212766
Jacunda_Virus	0.277856	0.284908	0.296192	0.1622	0.157969	0.138223	0.0253879	0.00705219	0.291961	0.131171	0.255289	0.200282		0.00425532	0.2
Candiru_virus	0.270804	0.279267	0.297602	0.177715	0.165021	0.132581	0.0874471	0.0789845	0.308886	0.122708	0.270804	0.205924	0.077574		0.204255
Tres_Almendras_virus	0.245416	0.2567	0.241185	0.286319	0.279267	0.28914	0.293371	0.29055	0.196051	0.293371	0.279267	0.284908	0.28914	0.277856
d) Non-structural protein (NSs)
	FPJ 01304	ECHV	ALEV	ARQV	MLOV	ITAV	MCRV	MRMBV	NIQV	SRNV	TUAV	ORXV	JCNV	CDUV	TRAV
FPJ01304		0.0393013	0.292576	0.231441	0.231441	0.222707	0.227074	0.227074	0.353712	0.231441	0.248908	0.218341	0.227074	0.227074	0.344978
Echarate_virus	0.0794798		0.279476	0.218341	0.218341	0.20524	0.213974	0.209607	0.336245	0.213974	0.235808	0.20524	0.209607	0.213974	0.327511
Alenquer_virus	0.346821	0.32659		0.28821	0.296943	0.292576	0.292576	0.292576	0.305677	0.292576	0.28821	0.270742	0.292576	0.292576	0.292576
Ariquemes_virus	0.290462	0.302023	0.336705		0.0218341	0.0305677	0.0305677	0.0349345	0.344978	0.0393013	0.231441	0.0524017	0.0349345	0.0305677	0.331878
Maldonado_virus	0.299133	0.312139	0.358382	0.140173		0.0349345	0.0349345	0.0393013	0.344978	0.0436681	0.244541	0.0524017	0.0393013	0.0349345	0.327511
Itaituba_virus	0.281792	0.278902	0.352601	0.189306	0.197977		0.0305677	0.0262009	0.344978	0.0218341	0.235808	0.0567686	0.0262009	0.0305677	0.327511
Mucura_virus	0.291908	0.296243	0.358382	0.193642	0.177746	0.195087		0.00436681	0.349345	0.0174672	0.222707	0.0305677	0.00436681	0	0.331878
Morumbi_virus	0.294798	0.297688	0.349711	0.196532	0.179191	0.193642	0.0289017		0.349345	0.0131004	0.227074	0.0349345	0	0.00436681	0.331878
Nique_virus	0.358382	0.346821	0.352601	0.382948	0.378613	0.372832	0.382948	0.378613		0.349345	0.336245	0.331878	0.349345	0.349345	0.131004
Serra_Norte_virus	0.281792	0.294798	0.354046	0.187861	0.193642	0.177746	0.176301	0.179191	0.380058		0.231441	0.0480349	0.0131004	0.0174672	0.331878
Turuna_virus	0.315029	0.303468	0.333815	0.312139	0.306358	0.280347	0.300578	0.296243	0.365607	0.307803		0.244541	0.227074	0.222707	0.349345
Oriximina_virus	0.287572	0.278902	0.342486	0.203757	0.216763	0.206647	0.189306	0.192197	0.368497	0.205202	0.300578		0.0349345	0.0305677	0.323144
Jacunda_Virus	0.296243	0.299133	0.351156	0.195087	0.180636	0.193642	0.0303468	0.015896	0.371387	0.180636	0.300578	0.193642		0.00436681	0.331878
Candiru_virus	0.304913	0.307803	0.354046	0.200867	0.189306	0.209538	0.106936	0.115607	0.393064	0.183526	0.284682	0.186416	0.108382		0.331878
Tres_Almendras_virus	0.352601	0.351156	0.304913	0.368497	0.364162	0.358382	0.352601	0.356936	0.200867	0.351156	0.364162	0.368497	0.355491	0.368497
